# Supplementary material for: Copper-Silver Nanohybrids: SARS-CoV-2 Inhibitory Surfaces
Source: Nanomaterials (Basel). 2021 Jul 13;11(7):1820. doi: 10.3390/nano11071820 (PMC8308209; doi:10.3390/nano11071820)
Supplement: Supplementary file 1 [file nanomaterials-11-01820-s001.zip]

Archive with 2 entries (2 files):
- nanomaterials-1284550 Supplementary Material.pdf
- Video S1.MOV
